# Supplementary material for: A New Anticancer Semisynthetic Theobromine Derivative Targeting EGFR Protein: CADDD Study
Source: Life (Basel). 2023 Jan 9;13(1):191. doi: 10.3390/life13010191 (PMC9867533; doi:10.3390/life13010191)
Supplement: Supplementary file 1 [file life-13-00191-s001.zip]

Archive with 1 entries (1 files):
- life-2049262-SI.pdf
